# Supplementary material for: Functional Validation of the Putative Oncogenic Activity of PLAU
Source: Biomedicines. 2022 Dec 30;11(1):102. doi: 10.3390/biomedicines11010102 (PMC9856075; doi:10.3390/biomedicines11010102)
Supplement: Supplementary file 1 [file biomedicines-11-00102-s001.zip]

Archive with 1 entries (1 files):
- biomedicines-2087153-supplementary.pdf
